# Supplementary material for: ApiRegenin, an Animal-Derived Platelet-Rich Plasma Extract, Accelerates Wound Healing of Chronic Diabetic Ulcer in Mice
Source: Pharmaceutics. 2026 Jul 14;18(7):856. doi: 10.3390/pharmaceutics18070856 (PMC13415306; doi:10.3390/pharmaceutics18070856)
Supplement: Supplementary file 1 [file pharmaceutics-18-00856-s001.zip]

Archive with 1 entries (1 files):
- pharmaceutics-4399906-supplementary.pdf
